# Supplementary material for: Neutralizing mAbs against SFTS Virus Gn Protein Show Strong Therapeutic Effects in an SFTS Animal Model
Source: Viruses. 2022 Jul 28;14(8):1665. doi: 10.3390/v14081665 (PMC9416629; doi:10.3390/v14081665)
Supplement: Supplementary file 1 [file viruses-14-01665-s001.zip]

Archive with 1 entries (1 files):
- viruses-1818743-supplementary.pptx
